# Supplementary material for: Changes in Lysine Methylation Contribute to the Cytotoxicity of Curcumin in Colon Cancer Cells
Source: Molecules. 2025 Jan 16;30(2):335. doi: 10.3390/molecules30020335 (PMC11767838; doi:10.3390/molecules30020335)
Supplement: Supplementary file 1 [file molecules-30-00335-s001.zip]

Archive with 1 entries (1 files):
- molecules-3383504-supplementary.docx
